# Supplementary material for: Efficacy of a Fatty Acids Dietary Supplement in a Polyethylene Glycol-Induced Mouse Model of Retinal Degeneration
Source: Nutrients. 2017 Sep 29;9(10):1079. doi: 10.3390/nu9101079 (PMC5691696; doi:10.3390/nu9101079)
Supplement: Supplementary file 1 [file nutrients-09-01079-s001.zip]

Archive with 1 entries (1 files):
- nutrients-221246-supplementary.pdf
